# Supplementary material for: Peptide/β-Peptoid Hybrids with Activity against Vancomycin-Resistant Enterococci: Influence of Hydrophobicity and Structural Features on Antibacterial and Hemolytic Properties
Source: Int J Mol Sci. 2021 May 25;22(11):5617. doi: 10.3390/ijms22115617 (PMC8197855; doi:10.3390/ijms22115617)
Supplement: Supplementary file 1 [file ijms-22-05617-s001.zip]

Archive with 1 entries (1 files):
- ijms-1184797-supplementary.pdf
